# Supplementary material for: Structural Engineering of Bimetallic CoCe-ZIF Derives Catalysts with Optimized Electronic Structure for Enhanced Oxygen Electrocatalysis
Source: Materials (Basel). 2025 May 13;18(10):2251. doi: 10.3390/ma18102251 (PMC12113102; doi:10.3390/ma18102251)
Supplement: Supplementary file 1 [file materials-18-02251-s001.zip]

Archive with 1 entries (1 files):
- materials-3587277-supplementary.pdf
